# Supplementary material for: Role of Lipids of the Evergreen Shrub Ephedra monosperma in Adaptation to Low Temperature in the Cryolithozone
Source: Plants (Basel). 2022 Dec 20;12(1):15. doi: 10.3390/plants12010015 (PMC9823733; doi:10.3390/plants12010015)
Supplement: Supplementary file 1 [file plants-12-00015-s001.zip]

Archive with 2 entries (2 files):
- Table S1 Mol Species1.xlsx
- __MACOSX/._Table S1 Mol Species1.xlsx
