# Supplementary material for: Role of Lipids of the Evergreen Shrub Ephedra monosperma in Adaptation to Low Temperature in the Cryolithozone
Source: Plants (Basel). 2022 Dec 20;12(1):15. doi: 10.3390/plants12010015 (PMC9823733; doi:10.3390/plants12010015)
Supplement: Supplementary file 1 [file plants-12-00015-s001.zip › Table S1 Mol Species1.xlsx]

## Sheet: Лист1
Phosphatidylcholines (PC)						Phosphatidylethanolamines (PE)						Phosphatidic acids (PA)						Phosphatidylglycerols (PG)
	Matched Mass			Potential			Matched Mass			Potential			Matched Mass			Potential			Matched Mass			Potential
[M+Na]+	(LipidMaps)	Delta	Composition	Identification		[M+Na]+	(LipidMaps)	Delta	Composition	Identification		[M-H]-	(LipidMaps)	Delta	Composition	Identification		[M-H]-	(LipidMaps)	Delta	Composition	Identification
754.532	754.536	0.0042	PC 32:1	14:0/18:1		736.489	736.49	0.0006	PE 34:3	16:0_18:3		645.442	645.45	0.0082	PA 32:1	PA 14:0_18:1		717.475	717.471	0.004	PG 32:2	PG 14:0_18:2
766.53	766.536	0.0053	PC 33:2	15:0/18:2		738.507	738.508	0.0008	PE 34:2	16:0_18:2		657.451	657.45	0.0009	PA 33:2	PA 15:0_18:2		719.494	719.487	0.0075	PG 32:1	PG 14:0_18:1
778.534	778.536	0.0018	PC 34:3	16:0/18:3		740.514	740.514	0.0003	PE 34:1	16:0_18:1		667.431	667.434	0.0039	PA 34:4	PA 16:2_18:2		721.511	721.503	0.0086	PG 32:0	PG 14:0_18:0
780.551	780.551	0.0007	PC 34:2	16:0/18:2		758.457	758.471	0.0137	PE 36:6	18:3_18:3		669.451	669.45	0.0011	PA 34:3	PA 16:1_18:2/16:0_18:3		731.493	731.487	0.0057	PG 33:2	PG 15:0_18:2
782.563	782.567	0.0043	PC 34:1	16:0/18:1		760.48	760.49	0.0106	PE 36:5	18:2_18:3		671.467	671.466	0.0018	PA 34:2	PA 16:0_18:2		733.506	733.503	0.0033	PG 33:1	PG 15:0_18:1
800.525	800.528	0.0032	PC 36:6	18:3/18:3		762.498	762.508	0.0096	PE 36:4	18:2_18:2		673.477	673.481	0.0045	PA 34:1	PA 16:0_18:1		741.477	741.471	0.0055	PG 34:4	PG 16:1_18:3
802.534	802.536	0.0017	PC 36:5	18:2/18:3		764.513	764.522	0.0089	PE 36:3	18:2_18:1		691.436	691.434	0.0015	PA 36:6	PA 18:3_18:3		743.496	743.487	0.0095	PG 34:3	PG 16:1_18:2
804.55	804.551	0.001	PC 36:4	18:2/18:2		766.523	766.533	0.0101	PE 36:2	18:0_18:2		693.451	693.45	0.0005	PA 36:5	PA 18:2_18:3		745.513	745.503	0.0109	PG 34:2	PG 16:0_18:2
806.565	806.567	0.0021	PC 36:3	18:1/18:2		768.552	768.552	0	PE 36:1	18:0_18:1		695.466	695.466	0.0007	PA 36:4	PA 18:2_18:2		747.528	747.518	0.0094	PG 34:1	PG 16:0_18:1
808.577	808.583	0.0059	PC 36:2	18:0/18:2		782.478	782.479	0.0008	PE 38:8	20:5_18:3		697.48	697.481	0.0017	PA 36:3	PA 18:1_18:2		749.535	749.534	0.001	PG 34:0	PG 16:0_18:0
810.577	810.598	0.0213	PC 36:1	18:0/18:1		784.489	784.489	0.0001	PE 38:7	20:4_18:3		699.493	699.497	0.0043	PA 36:2	PA 18:0_18:2		765.484	765.471	0.0123	PG 36:6	PG 18:3_18:3
826.539	826.536	0.0038	PC 38:7	18:3/20:4		786.504	786.504	0	PE 38:6	20:4_18:2		701.508	701.513	0.0046	PA 36:1	PA 18:0_18:1		767.495	767.487	0.0079	PG 36:5	PG 18:2_18:3
828.548	828.551	0.0033	PC 38:6	18:2/20:4		788.522	788.523	0.0006	PE 38:5	20:3_18:2		719.463	719.466	0.003	PA 38:6	PA 20:4_18:2		769.511	769.503	0.0089	PG 36:4	PG 18:2_18:2
830.565	830.567	0.0024	PC 38:5	18:2/20:3		790.535	790.535	0.0004	PE 38:4	20:3_18:1		721.482	721.481	0.0004	PA 38:5	PA 20:3_18:2		771.527	771.518	0.0088	PG 36:3	PG 18:1_18:2
832.577	832.583	0.0062	PC 38:4	18:1/20:3		792.532	792.534	0.0021	PE 38:3	20:2_18:1		723.497	723.497	0.0003	PA 38:4	PA 20:2_18:2		773.54	773.534	0.0065	PG 36:2	PG 18:0_18:2
834.584	834.598	0.0139	PC 38:3	18:0/20:3		822.582	822.601	0.0187	PE 40:2	18:2/22:0		725.504	725.513	0.0092	PA 38:3	PA 20:2_18:3		775.547	775.549	0.0026	PG 36:1	PG 18:0_18:1
836.576	836.614	0.0383	PC 38:2	18:2/20:0								755.547	755.56	0.0129	PA 40:2	PA 22:0_18:2
864.635	864.645	0.01	PC 40:2	18:2/22:0
Monogalactosyldiacylgylcerols (MGDG)						Digalactosyldiacylgylcerols (DGDG)						Sulfoquinovosyldiacylglycerols (SQDG)
	Matched Mass			Potential			Matched Mass			Potential			Matched Mass			Potential
[M+Na]+	(LipidMaps)	Delta	Composition	Identification		[M+Na]+	(LipidMaps)	Delta	Composition	Identification		[M-H]-	(LipidMaps)	Delta	Composition	Identification
771.495	771.495	0.0001	MGDG 34:5	16:2_18:3		935.576	935.57	0.0059	DGDG 34:4	16:1_18:3		791.502	791.499	0.003507	SQDG 32:1	16:0_16:1
773.519	773.519	0.0006	MGDG 34:4	16:1_18:3		937.595	937.586	0.0089	DGDG 34:3	16:0_18:3		793.515	793.514	0.001394	SQDG 32:0	16:0_16:0
775.535	775.534	0.0003	MGDG 34:3	16:0_18:3		939.603	939.601	0.0015	DGDG 34:2	16:0_18:2		813.486	813.483	0.003136	SQDG 34:4	16:2_18:2
777.553	777.55	0.0036	MGDG 34:2	16:0_18:2		941.614	941.617	0.0032	DGDG 34:1	16:0_18:1		815.505	815.499	0.006831	SQDG 34:3	16:0_18:3
779.56	779.566	0.0061	MGDG 34:1	16:0_18:1		951.595	951.601	0.0062	DGDG 35:3	17:0_18:3		817.519	817.514	0.004867	SQDG 34:2	16:0_18:2
797.525	797.524	0.0012	MGDG 36:6	18:3_18:3		959.581	959.57	0.0106	DGDG 36:6	18:3_18:3		819.528	819.53	0.0016	SQDG 34:1	16:0_18:1
799.535	799.533	0.0021	MGDG 36:5	18:2_18:3		961.59	961.586	0.0044	DGDG 36:5	18:2_18:3		837.489	837.483	0.006564	SQDG 36:6	18:3_18:3
801.551	801.555	0.00393	MGDG 36:4	18:2_18:2		963.605	963.601	0.0039	DGDG 36:4	18:2_18:2		839.504	839.499	0.005999	SQDG 36:5	18:2_18:3
803.563	803.56	0.0026	MGDG 36:3	18:1_18:2		965.619	965.617	0.0019	DGDG 36:3	18:1_18:2		841.52	841.514	0.005634	SQDG 36:4	18:2_18:2
823.539	823.537	0.0022	MGDG 38:7	18:2_20:5		985.588	985.586	0.0018	DGDG 38:7	20:4_18:3		843.535	843.53	0.004763	SQDG 36:3	18:0_18:3
825.55	825.545	0.0047	MGDG 38:6	18:2_20:4		987.604	987.601	0.0028	DGDG 38:6	20:3_18:3		863.494	863.499	0.004749	SQDG 38:7	18:3_20:4
												865.511	865.514	0.002901	SQDG 38:6	18:2_20:4
